# Supplementary material for: Sepsis-associated neuroinflammation in the spinal cord
Source: PLoS One. 2022 Jun 13;17(6):e0269924. doi: 10.1371/journal.pone.0269924 (PMC9191735; doi:10.1371/journal.pone.0269924)
Supplement: S1 File — (XLSX) [file pone.0269924.s003.xlsx]

## Sheet: Fig 1
Fig 1A	ELISA	(pg/ml)				Fig 1B	qRT-PCR	IL-1β spinal cord										Fig 1D	qRT-PCR	IL-1β brain
								2 h			6 h			24 h						2 h			6 h			24 h
		Con	LPS 1.25 mg/kg	LPS 2.5 mg/kg				Con	LPS 1.25 mg/kg	LPS 2.5 mg/kg	Con	LPS 1.25 mg/kg	LPS 2.5 mg/kg	Con	LPS 1.25 mg/kg	LPS 2.5 mg/kg				Con	LPS 1.25 mg/kg	LPS 2.5 mg/kg	Con	LPS 1.25 mg/kg	LPS 2.5 mg/kg	Con	LPS 1.25 mg/kg	LPS 2.5 mg/kg
		3.4	2030.5	2061				1	8.51496	65.7993	1	0.742262	1.54221	1	3.17114	3.86375				1	1.78386	3.59253	1	1.50004	0.732043	1	2.09217	2.55797
		3.455	2007.5	2023.5				1.10573	9.03172	43.865	0.314253	0.675955	4.15544	0.714497	1.06437	3.605				0.25437	1.42405	3.00008	0.279322	0.619854	2.28945	1.33793	0.335643	1.6529
		2.77	2017.5	2028.5				1.11729	14.5707	31.4503	0.512278	0.659754	10.4469	1.11342	3.05252	2.79917				0.771105	0.913831	2.55797	0.535887	1.38032	2.14355	0.407536	1.23542	2.67586
		6.345	1980	2050				0.82932	40.9275	36.5044	0.245705	0.832199	14.3002	2.21914	3.35195	3.94493				0.450625	3.61752	3.82378	0.65293	0.666649		0.309927	0.734584	3.24901
				1971.5				0.67539	47.465	42.9264	0.424242		13.2045
								1.35078	49.9978	51.7609	0.546373		37.6078
									10.8062		0.583562		6.95456					Fig 1E	qRT-PCR	IL-6 brain
																				2 h			6 h			24 h
																				Con	LPS 1.25 mg/kg	LPS 2.5 mg/kg	Con	LPS 1.25 mg/kg	LPS 2.5 mg/kg	Con	LPS 1.25 mg/kg	LPS 2.5 mg/kg
						Fig 1C	qRT-PCR	IL-6 spinal cord												1	10.6664	49.694	1	28.443	13.4078	1	0.532185	0.678302
								2 h			6 h			24 h						0.359733	13.3152	17.2079	0.444421	11.9174	37.923	1.28343	0.543367	0.381565
								Con	LPS 1.25 mg/kg	LPS 2.5 mg/kg	Con	LPS 1.25 mg/kg	LPS 2.5 mg/kg	Con	LPS 1.25 mg/kg	LPS 2.5 mg/kg				0.562529	8.05564	32.3344	0.80107	15.1895	48.6713	0.556711	0.426317	0.235696
								1	6.86852	237.207	1	8.69388	6.16884	1	0.78187	0.739694				0.342696	27.0021	26.6304	1.40932	9.71356		0.49141	0.225313	0.377618
								1.52626	18.3792	71.5064	0.933033	13.595	35.6295	0.920188	1.23114	0.626332
								0.70466	12.2101	78.7932	0.619854	10.8905	51.2685	0.592546	0.946058	0.444421
								0.812252	48.6713	54.3798	1.22688	6.9644	26.0836	0.806642	0.354781	0.494828		Fig1F	qRT-PCR	TNFα brain
								1.02305	108.977	96.1944	0.77382		24.0851							2 h			6 h			24 h
								0.998533	204.065	133.24	0.996588		68.5968							Con	LPS 1.25 mg/kg	LPS 2.5 mg/kg	Con	LPS 1.25 mg/kg	LPS 2.5 mg/kg	Con	LPS 1.25 mg/kg	LPS 2.5 mg/kg
									82.0187		1.06442		12.6852							1	2.42839	15.7797	1	1.23542	6.94031	1	3.37526	5.87667
																				0.861546	6.63456	12.6407	0.823591	3.13834	5.71598	1.24833	0.694959	4.19887
																				0.976032	3.50642	9.44794	0.832199	1.69349	5.87667	0.719467	0.103306	2.8481
						Fig1D	qRT-PCR	TNFα spinal cord												1.00696	12.5969	10.3031	0.913831	1.25701		0.659754	3.38698	3.02095
								2 h			6 h			24 h
								Con	LPS 1.25 mg/kg	LPS 2.5 mg/kg	Con	LPS 1.25 mg/kg	LPS 2.5 mg/kg	Con	LPS 1.25 mg/kg	LPS 2.5 mg/kg
								1	1.57462	7.28536	1	1.48452	1.6529	1	2.75108	2.30537
								1.40932	2.56685	5.29636	1.55294	2.93834	2.17347	0.986233	1.42405	1.8025
								0.724471	1.6077	3.44618	1.44894	1.40932	1.58008	1.42405	1.52098	1.03168
								1.45902	6.32033	6.02099	0.712025	1.71713	1.88062	0.795536	1.01045	1.6529
								1.00568	22.835	22.5989	0.930582		2.16776
								1.29072	23.5585	20.3672	1.14966		3.80054
									3.48988		1.45519		2.13052

## Sheet: Fig 2
Fig 2A	qRT-PCR	IL-1β spinal cord				Fig 2B	qRT-PCR	IL-6 spinal cord				Fig 2C	qRT-PCR	TNFα spinal cord
	4 h		24 h				4 h		24 h				4 h		24 h
	sham	CLP	sham	CLP			sham	CLP	sham	CLP			sham	CLP	sham	CLP
	1	1.22264	1	0.701374			1	3.41054	1	4.62401			1	1.21419	1	0.751459
	0.993092	1.21419	0.875132	2.57837			0.803851	2.39496	0.751095	27.4179			1.12896	2.57576	0.637385	2.13683
	0.806642	1.27456	0.862173	0.71195			1.07549	4.97605	1.0669	6.69656			0.537747	3.64268	0.527089	0.860269
	0.99654	1.31494	0.671275	0.564635			0.837987	2.15846	0.702371	2.71889			0.635075	3.41054	0.857293	2.14217
	0.787308	1.03168					1.12117	2.07053					0.675955	1.69349
	0.552865	1.00696					0.78187	1.69349					0.396392	2.28153

## Sheet: Fig 5
Fig 5B
	IBA-1 total spine	Control	LPS24h	LPS72h
		20	68	31
		44	87	32
		17	127	39
		29	121	50
Fig 5C
	IBA-1 Dorsal horn	Control	LPS24h	LPS72h
		8	30	27
		18	57	15
		5	78	15
		12	94	28
Fig 5D	GFAP total spine
		Control	LPS24h	LPS72h
		1270.92	1099.05	1031.21
		868.385	868.385	1171.42
		687.472	1080.96	1402.08
		764.36	1130.71	1365.9
Fig 5E
	NeuN total spine	Control	LPS24h	LPS72h
		148	337	0
		134	218	3
		188	284	1
		122	219	1

## Sheet: S1 Fig
Fig A	qRT-PCR	IL-1β spinal cord
		2 h			6 h			24 h
		Con	LPS 1.25 mg/kg	LPS 2.5 mg/kg	Con	LPS 1.25 mg/kg	LPS 2.5 mg/kg	Con	LPS 1.25 mg/kg	LPS 2.5 mg/kg
		1	67.1819	20.2521	1	4.21344	11.2746	1	3.75809	2.49666
		1.13288	55.9087	83.8652	1.30134	2.73208	5.71598	1.55294	2.0209	3.4822
		1.29235	48.3351	104.691	0.815072	4.28709	5.57897	1.13288	2.58471	3.27161
		0.989657	42.8137	87.4266	1.19334	5.87667	22.3934			1.09429
			106.153	91.7731
Fig B	qRT-PCR	IL-6 spinal cord
		2 h			6 h			24 h
		Con	LPS 1.25 mg/kg	LPS 2.5 mg/kg	Con	LPS 1.25 mg/kg	LPS 2.5 mg/kg	Con	LPS 1.25 mg/kg	LPS 2.5 mg/kg
		1	31.0173	68.1197	1	7.33603	18.9615	1	0.91067	0.78187
		0.920188	99.388	98.0197	1.18921	3.70635	11.0809	1.56917	0.554785	0.760489
		0.97942	30.4844	40.2244	1.11342	7.06162	21.7057	1.27456	0.891929	1.03886
		1.08298	37.4009	39.1245	1.17691	11.3924	33.942			1.40932
			44.3235	38.1867
FigC	qRT-PCR	TNFα spinal cord
		2 h			6 h			24 h
		Con	LPS 1.25 mg/kg	LPS 2.5 mg/kg	Con	LPS 1.25 mg/kg	LPS 2.5 mg/kg	Con	LPS 1.25 mg/kg	LPS 2.5 mg/kg
		1	51.2685	45.8866	1	3.59253	5.52127	1	5.63728	4.50023
		1.11729	66.487	66.487	0.873573	2.39496	3.37526	0.949342	3.11666	5.63728
		2.41999	38.4524	46.2057	0.913831	3.29436	5.22344	1.14076	4.08405	5.48313
		2.72263	29.8571	51.9842	1.52626	3.5186	11.6318			1.5966
			57.68	49.5221

## Sheet: S2 Fig
S1 Fig A	qRT-PCR	COX-2 spinal cord 2h			S1 Fig B	qRT-PCR	IL-36γ spinal cord 2h
		Con	LPS 2.5 mg/kg			Con	LPS 2.5 mg/kg
		1	4.24275			1	2.03496
		0.72951	5.65685			2.08493	2.15846
		1.09429	48.5029			1.29684	1.89868
		0.51943	49.18			1.74715	1.40444
